# Supplementary material for: Multiple Omics Analysis of the Role of RBM10 Gene Instability in Immune Regulation and Drug Sensitivity in Patients with Lung Adenocarcinoma (LUAD)
Source: Biomedicines. 2023 Jun 29;11(7):1861. doi: 10.3390/biomedicines11071861 (PMC10377220; doi:10.3390/biomedicines11071861)
Supplement: Supplementary file 1 [file biomedicines-11-01861-s001.zip]

Archive with 5 entries (3 files):
- biomedicines-2414969-supplementary/
- biomedicines-2414969-supplementary/Experimental raw data/
- biomedicines-2414969-supplementary/Experimental raw data/.DS_Store
- biomedicines-2414969-supplementary/Experimental raw data/Cloning forms data collation.xlsx
- biomedicines-2414969-supplementary/Experimental raw data/Software quantitative processing.pzf
