# Supplementary material for: Multiple Omics Analysis of the Role of RBM10 Gene Instability in Immune Regulation and Drug Sensitivity in Patients with Lung Adenocarcinoma (LUAD)
Source: Biomedicines. 2023 Jun 29;11(7):1861. doi: 10.3390/biomedicines11071861 (PMC10377220; doi:10.3390/biomedicines11071861)
Supplement: Supplementary file 1 [file biomedicines-11-01861-s001.zip › biomedicines-2414969-supplementary/Experimental raw data/Cloning forms data collation.xlsx]

## Sheet: Sheet1
	si-NC	si-RBM10-915	si-RBM10-2365
%Area	19.883	5.203	8.653
	18.501	3.2	8.381
	16.023	3.728	8.089
	18.1357
	1.09635	0.286893	0.477126
	1.02014	0.176448	0.462128
	0.883508	0.205562	0.446027
